# Supplementary material for: Robotic Parenchymal-Sparing Pancreatectomy: A Systematic Review
Source: Cancers (Basel). 2023 Sep 1;15(17):4369. doi: 10.3390/cancers15174369 (PMC10486530; doi:10.3390/cancers15174369)
Supplement: Supplementary file 1 [file cancers-15-04369-s001.zip]

Archive with 1 entries (1 files):
- cancers-2535588-supplementary.pdf
